# Supplementary material for: Validating laboratory defined chronic kidney disease in the electronic health record for patients in primary care
Source: BMC Nephrol. 2019 Jan 3;20:3. doi: 10.1186/s12882-018-1156-2 (PMC6318865; doi:10.1186/s12882-018-1156-2)
Supplement: Supplementary file 1 — Appendix Table S1. Diagnosis Codes for Selected Comorbid Conditions. ICD9 codes used to identify problem list diagnoses of patients. (XLSX 9 kb) [file 12882_2018_1156_MOESM1_ESM.xlsx]

## Sheet: xckd_dx_codes_bmc-2018-11-05
	Appendix Table 1. Diagnosis Codes for Selected Comorbid Conditions
	Comorbidity	ICD9 code in electronic health record
	Hyperlipidemia	272.0, 272.1, 272.2, 272.3, 272.4
	Diabetes mellitus	250, 250.0, 250.00, 250.01, 250.02, 250.03, 250.1, 250.10, 250.11, 250.12, 250.13, 250.2, 250.20, 250.21, 250.22, 250.23, 250.3, 250.30, 250.31, 250.32, 250.33, 250.4, 250.40, 250.41, 250.42, 250.43, 250.5, 250.50, 250.51, 250.52, 250.53, 250.6, 250.60, 250.61, 250.62, 250.63, 250.7, 250.70, 250.71, 250.72, 250.73, 250.8, 250.81, 250.82, 250.83, 250.9, 250.90, 250.91, 250.92, 250.93
	Cerebrovascular disease	430.0, 431, 432.0, 432.1, 433.00, 433.01, 433.1, 433.10, 433.11, 433.2, 433.20, 433.21, 433.3, 433.30, 433.31, 433.8, 433.80, 433.81, 433.9, 433.91, 434.0, 434.00, 434.01, 434.1, 434.10, 434.11, 434.9, 434.90, 434.91, 435.0, 435.1, 435.2, 435.3, 435.8, 435.9, 436, 437.0, 437.1, 437.3, 437.4, 437.5, 437.6, 437.8, 437.9, 438, 438.0, 438.10, 438.11, 438.12, 438.19, 438.20, 438.21, 438.22, 438.30, 43…
	Congestive heart failure	428
	Hypertension	401, 401.0, 401.1, 401.9, 402, 402.0, 402.00, 402.01, 402.1, 402.10, 402.11, 402.9, 402.90, 402.91, 403, 403.00, 403.01, 403.1, 403.10, 403.11, 403.9, 403.91, 404, 404.0, 404.00, 404.01, 404.02, 404.03, 404.1, 404.10, 404.11, 404.12, 404.13, 404.9, 404.90, 404.91, 404.92, 404.93, 405, 405.0, 405.01, 405.09, 405.1, 405.11, 405.19, 405.9, 405.91, 405.99
	Coronary artery disease	410, 410.0, 410.00, 410.01, 410.02, 410.1, 410.10, 410.11, 410.12, 410.2, 410.20, 410.21, 410.22, 410.3, 410.30, 410.31, 410.32, 410.4, 410.40, 410.41, 410.42, 410.5, 410.50, 410.51, 410.52, 410.6, 410.60, 410.61, 410.62, 410.7, 410.71, 401.72, 410.8, 410.81, 410.82, 410.9, 410.90, 410.91, 410.92, 411, 411.0, 411.1, 411.8, 411.81, 411.89, 412, 413, 413.0, 413.1, 413.9, 414, 414.0, 414.00, 414.01,…
