# Supplementary material for: Validating laboratory defined chronic kidney disease in the electronic health record for patients in primary care
Source: BMC Nephrol. 2019 Jan 3;20:3. doi: 10.1186/s12882-018-1156-2 (PMC6318865; doi:10.1186/s12882-018-1156-2)
Supplement: Supplementary file 2 — Appendix Table S2. Characteristics of primary care patients with CKD based on eGFR (n = 1767). Patient characteristics stratified by their eGFR values. (XLSX 16 kb) [file 12882_2018_1156_MOESM2_ESM.xlsx]

## Sheet: xckd_characteristics_bmc-2018-1
	Appendix Table 2. Characteristics of primary care patients with CKD based on eGFR*
				Estimated Glomerular Filtration Rate (eGFR) in mL/min/1.73m2 **
		Overall		<30		30-44.9		45-59.9
		n = 1767		n = 151		n = 330		n = 1266
	Demographic characteristics									p-value
	Age*** - Median (IQR)	69 (62 - 75)		67 (59 - 72)		69 (61 - 76)		69 (62 - 75)		0.005
	Male - N (%)	912 (52)		71 (47)		198 (57)		643 (51)		0.079
	Ethnicity, N (%)
	Not Hispanic or Latino	1607 (91)		134 (89)		313 (89)		1160 (92)		0.173
	Hispanic or Latino	131 ( 7)		13 ( 9)		34 (10)		84 ( 7)
	Unknown/Declined	29 ( 2)		4 ( 3)		3 ( 1)		22 ( 2)
	Race, N (%)
	White	827 (47)		58 (38)		146 (42)		623 (49)		0.033
	Asian	431 (24)		38 (25)		101 (29)		292 (23)
	Black or African American	248 (14)		27 (18)		47 (13)		174 (14)
	Other/Unknown	261 (15)		28 (19)		56 (16)		177 (14)
	CKD clinical measurements
	eGFR** - Median (IQR)	52 (43 - 56)		23 (18 - 27)		39 (35 - 42)		55 (51 - 58)		<0.001
	Problem list CKD
	Yes, N (%)	822 (47)		119 (79)		238 (68)		465 (37)		<0.001
	Blood pressure (BP) measurements, Median (IQR)
	First systolic BP‡	133 (120 - 145)		135 (120 -146)		134 (121 - 146)		132 (120 - 145)		0.519
	Last systolic BP‡‡	131 (118 - 143)		132 (118 - 144)		130 (119 - 143)		131 (118 - 142)		0.958
	Average systolic BP‡‡‡	132 (124 - 140)		133 (125 - 142)		132 (125 - 141)		131 (123 - 140)		0.13
	* Characteristics of patients included in process of care analyes, based on data from 01/01/2014 to 12/31/2015
	** Earliest second ''qualifying'' eGFR (15-59.999 mL/min/1.73 m2)
	*** Age at earliest second ''qualifying'' eGFR
	‡ First systolic blood pressure
	‡‡ Last systolic/diastolic blood pressure
	‡‡‡ Average systolic/diastolic blood pressure
