# Supplementary material for: Validating laboratory defined chronic kidney disease in the electronic health record for patients in primary care
Source: BMC Nephrol. 2019 Jan 3;20:3. doi: 10.1186/s12882-018-1156-2 (PMC6318865; doi:10.1186/s12882-018-1156-2)
Supplement: Supplementary file 3 — Appendix Table S3. Patients with Documented Nephrology Consultations (n = 389). Logistic regression models for Patients who had a nephrology consultation in their electronic health record. (XLSX 14 kb) [file 12882_2018_1156_MOESM3_ESM.xlsx]

## Sheet: xckd_logneph_consult-2018-11-05
	Appendix Table 3. Patients with Documented Nephrology Consultations† (n = 389) ‡
				Outcome			Model 1				Model 2
	Problem List CKD			Albuminuria Test Ordered			OR				OR
				N	(%)		(95% C.I.)				(95% C.I.)
	No =	44		25	0.568182		Ref				Ref
	Yes =	345		258	0.747826		2.18	(1.10 - 4.30)	‡‡		2.26	(1.08 - 4.73)	‡‡
	Problem List CKD			ACE/ARB Prescriptions
	No =	44		29	0.659091		Ref				Ref
	Yes =	345		257	0.744928		1.34	(0.67 - 2.70)			0.82	(0.35 - 1.94)
	Problem List CKD			Statin Prescriptions
	No =	44		24	0.545455		Ref				Ref
	Yes =	345		254	0.736232		2.21	(1.12 - 3.36)	‡‡		1.68	(0.74 - 3.81)
	† Characteristics of patients included in process of care analyes, based on data from 01/01/2014 to 12/31/2015
	Model 1 includes age, sex, race, and ethnicity
	Model 2 adds each patient’s earliest 2nd qualifying eGFR (15-59.999 mL/min/1.73 m2) and comorbidities (diabetes mellitus, cerebrovascular disease, congestive heart failure, hypertension, and coronary artery disease)
	‡ Office visit or Appointment
	‡‡ p < 0.05
