# Supplementary material for: Validating laboratory defined chronic kidney disease in the electronic health record for patients in primary care
Source: BMC Nephrol. 2019 Jan 3;20:3. doi: 10.1186/s12882-018-1156-2 (PMC6318865; doi:10.1186/s12882-018-1156-2)
Supplement: Supplementary file 4 — Appendix Table S4. Patients without Documented Nephrology Consultations (n = 1377). Logistic regression models for Patients who had a nephrology consultation in their electronic health record. (XLSX 14 kb) [file 12882_2018_1156_MOESM4_ESM.xlsx]

## Sheet:  xckd_logneph_noconsult-2018-11
	Appendix Table 4. Patients without Documented Nephrology Consultations† (n = 1377) ‡
				Outcome		Model 1				Model 2
	Problem List CKD			Albuminuria Test Ordered		OR				OR
				N	(%)	(95% C.I.)				(95% C.I.)
	No =	901		263	0.291898	Ref				Ref
	Yes =	476		214	0.44958	1.95	(1.53 - 2.49)	‡‡		1.91	(1.38 - 2.65)	‡‡
	Problem List CKD			ACE/ARB Prescriptions
	No =	901		514	0.570477	Ref				Ref
	Yes =	476		313	0.657563	1.46	(1.14 - 1.86)	‡‡		1.11	(0.83 - 1.48)
	Problem List CKD			Statin Prescriptions
	No =	901		541	0.600444	Ref				Ref
	Yes =	476		345	0.72479	1.82	(1.41 - 2.36)	‡‡		1.59	(1.19 -2.14)	‡‡
	† Characteristics of patients included in process of care analyes, based on data from 01/01/2014 to 12/31/2015
	Model 1 includes age, sex, race, and ethnicity
	Model 2 adds each patient’s earliest 2nd qualifying eGFR (15-59.999 mL/min/1.73 m2) and comorbidities (diabetes mellitus, cerebrovascular disease, congestive heart failure, hypertension, and coronary artery disease)
	‡ Office visit or Appointment
	‡‡ p < 0.05
